# Supplementary material for: Defining Amaranth, Buckwheat and Quinoa Flour Levels in Gluten-Free Bread: A Simultaneous Improvement on Physical Properties, Acceptability and Nutrient Composition through Mixture Design
Source: Foods. 2022 Mar 16;11(6):848. doi: 10.3390/foods11060848 (PMC8954203; doi:10.3390/foods11060848)
Supplement: Supplementary file 1 [file foods-11-00848-s001.zip]

Archive with 1 entries (1 files):
- foods-1615162-supplementary.pdf
